# Supplementary material for: Effect of urine alkalization on urinary inflammatory markers in cystinuric patients
Source: Clin Kidney J. 2024 Feb 22;17(3):sfae040. doi: 10.1093/ckj/sfae040 (PMC10953617; doi:10.1093/ckj/sfae040)
Supplement: sfae040_Supplemental_File [file sfae040_supplemental_file.zip]

Archive with 8 entries (8 files):
- 1173 suppl mat.docx
- MaCO_Fig_S1_panelA.pdf
- MaCO_Fig_S1_panelB.pdf
- MaCO_Fig_S2_panelA.pdf
- MaCO_Fig_S2_panelB.pdf
- MaCO_Fig_S3_panelA.pdf
- MaCO_Fig_S3_panelB.pdf
- Supplementary_Table_5.xlsx
