# Supplementary material for: Effect of urine alkalization on urinary inflammatory markers in cystinuric patients
Source: Clin Kidney J. 2024 Feb 22;17(3):sfae040. doi: 10.1093/ckj/sfae040 (PMC10953617; doi:10.1093/ckj/sfae040)
Supplement: sfae040_Supplemental_File [file sfae040_supplemental_file.zip › Supplementary_Table_5.xlsx]

## Sheet: Feuil1
	Groups	Samples	Injections in triplicates	Code
	Cystinuric patients before treatment	21	63	Cys0
	Cystinuric patients after treatment	16	48	Cys1
	Lithiasic patients	12	36	Lith
	Healthy controls	7	21	HC
	Total raw files		168

## Sheet: Feuil2
RAW FILE	CODE GROUP	TRIPLICATE NUMBER
L:\MaCO\MaCO_Raw_QE\MEGA URINE\soumission\190621_LFQ-Cys_n1-4_MaCO_PaOL1_1_Q30284.raw	Cys0	1
L:\MaCO\MaCO_Raw_QE\MEGA URINE\soumission\190621_LFQ-Cys_n1-4_MaCO_PaOL1_2_Q30285.raw	Cys0	2
L:\MaCO\MaCO_Raw_QE\MEGA URINE\soumission\190621_LFQ-Cys_n1-4_MaCO_PaOL1_3_Q30286.raw	Cys0	3
L:\MaCO\MaCO_Raw_QE\MEGA URINE\soumission\190621_LFQ-Cys_n1-4_MaCO_PaOL2_1_Q30293.raw	Cys1	1
L:\MaCO\MaCO_Raw_QE\MEGA URINE\soumission\190621_LFQ-Cys_n1-4_MaCO_PaOL2_2_Q30294.raw	Cys1	2
L:\MaCO\MaCO_Raw_QE\MEGA URINE\soumission\190621_LFQ-Cys_n1-4_MaCO_PaOL2_3_Q30295.raw	Cys1	3
L:\MaCO\MaCO_Raw_QE\MEGA URINE\soumission\190621_LFQ-Cys_n1-4_MaCO_RoJU1_1_Q30281.raw	Cys0	1
L:\MaCO\MaCO_Raw_QE\MEGA URINE\soumission\190621_LFQ-Cys_n1-4_MaCO_RoJU1_2_Q30282.raw	Cys0	2
L:\MaCO\MaCO_Raw_QE\MEGA URINE\soumission\190621_LFQ-Cys_n1-4_MaCO_RoJU1_3_Q30283.raw	Cys0	3
L:\MaCO\MaCO_Raw_QE\MEGA URINE\soumission\190621_LFQ-Cys_n1-4_MaCO_RoJU2_1_Q30290.raw	Cys1	1
L:\MaCO\MaCO_Raw_QE\MEGA URINE\soumission\190621_LFQ-Cys_n1-4_MaCO_RoJU2_2_Q30291.raw	Cys1	2
L:\MaCO\MaCO_Raw_QE\MEGA URINE\soumission\190621_LFQ-Cys_n1-4_MaCO_RoJU2_3_Q30292.raw	Cys1	3
L:\MaCO\MaCO_Raw_QE\MEGA URINE\soumission\190621_LFQ-Cys_n1-4_MaCO_SaER1_1_Q30278.raw	Cys0	1
L:\MaCO\MaCO_Raw_QE\MEGA URINE\soumission\190621_LFQ-Cys_n1-4_MaCO_SaER1_2_Q30279.raw	Cys0	2
L:\MaCO\MaCO_Raw_QE\MEGA URINE\soumission\190621_LFQ-Cys_n1-4_MaCO_SaER1_3_Q30280.raw	Cys0	3
L:\MaCO\MaCO_Raw_QE\MEGA URINE\soumission\190621_LFQ-Cys_n1-4_MaCO_SaER2_1_Q30287.raw	Cys1	1
L:\MaCO\MaCO_Raw_QE\MEGA URINE\soumission\190621_LFQ-Cys_n1-4_MaCO_SaER2_2_Q30288.raw	Cys1	2
L:\MaCO\MaCO_Raw_QE\MEGA URINE\soumission\190621_LFQ-Cys_n1-4_MaCO_SaER2_3_Q30289.raw	Cys1	3
L:\MaCO\MaCO_Raw_QE\MEGA URINE\soumission\190726_LFQ-Ctrl_n1-4_MaCO_Cys_ChOU_1_1_Q30948.raw	Cys0	1
L:\MaCO\MaCO_Raw_QE\MEGA URINE\soumission\190726_LFQ-Ctrl_n1-4_MaCO_Cys_ChOU_1_2_Q30949.raw	Cys0	2
L:\MaCO\MaCO_Raw_QE\MEGA URINE\soumission\190726_LFQ-Ctrl_n1-4_MaCO_Cys_ChOU_1_3_Q30950.raw	Cys0	3
L:\MaCO\MaCO_Raw_QE\MEGA URINE\soumission\190726_LFQ-Ctrl_n1-4_MaCO_Lith_CuPA_1_Q30957.raw	lith	1
L:\MaCO\MaCO_Raw_QE\MEGA URINE\soumission\190726_LFQ-Ctrl_n1-4_MaCO_Lith_CuPA_2_Q30958.raw	lith	2
L:\MaCO\MaCO_Raw_QE\MEGA URINE\soumission\190726_LFQ-Ctrl_n1-4_MaCO_Lith_CuPA_3_Q30959.raw	lith	3
L:\MaCO\MaCO_Raw_QE\MEGA URINE\soumission\190726_LFQ-Ctrl_n1-4_MaCO_Sain_FrGA_1_Q30990.raw	HC	1
L:\MaCO\MaCO_Raw_QE\MEGA URINE\soumission\190726_LFQ-Ctrl_n1-4_MaCO_Sain_FrGA_2_Q30991.raw	HC	2
L:\MaCO\MaCO_Raw_QE\MEGA URINE\soumission\190726_LFQ-Ctrl_n1-4_MaCO_Sain_FrGA_3_Q30992.raw	HC	3
L:\MaCO\MaCO_Raw_QE\MEGA URINE\soumission\190726_LFQ-Ctrl_n1-4_MaCO_Sain_GeNA_1_Q30993.raw	HC	1
L:\MaCO\MaCO_Raw_QE\MEGA URINE\soumission\190726_LFQ-Ctrl_n1-4_MaCO_Sain_GeNA_2_Q30994.raw	HC	2
L:\MaCO\MaCO_Raw_QE\MEGA URINE\soumission\190726_LFQ-Ctrl_n1-4_MaCO_Sain_GeNA_3_Q30995.raw	HC	3
L:\MaCO\MaCO_Raw_QE\MEGA URINE\soumission\190726_LFQ-Ctrl_n1-4_MaCO_Sain_MaDA_1_Q30984.raw	HC	1
L:\MaCO\MaCO_Raw_QE\MEGA URINE\soumission\190726_LFQ-Ctrl_n1-4_MaCO_Sain_MaDA_2_Q30985.raw	HC	2
L:\MaCO\MaCO_Raw_QE\MEGA URINE\soumission\190726_LFQ-Ctrl_n1-4_MaCO_Sain_MaDA_3_Q30986.raw	HC	3
L:\MaCO\MaCO_Raw_QE\MEGA URINE\soumission\190726_LFQ-Ctrl_n1-4_MaCO_Sain_QuFA_1_Q30963.raw	HC	1
L:\MaCO\MaCO_Raw_QE\MEGA URINE\soumission\190726_LFQ-Ctrl_n1-4_MaCO_Sain_QuFA_2_Q30964.raw	HC	2
L:\MaCO\MaCO_Raw_QE\MEGA URINE\soumission\190726_LFQ-Ctrl_n1-4_MaCO_Sain_QuFA_3_Q30965.raw	HC	3
L:\MaCO\MaCO_Raw_QE\MEGA URINE\soumission\190726_LFQ-Ctrl_n1-4_MaCO_Sain_RaCO_1_Q30972.raw	HC	1
L:\MaCO\MaCO_Raw_QE\MEGA URINE\soumission\190726_LFQ-Ctrl_n1-4_MaCO_Sain_RaCO_2_Q30973.raw	HC	2
L:\MaCO\MaCO_Raw_QE\MEGA URINE\soumission\190726_LFQ-Ctrl_n1-4_MaCO_Sain_RaCO_3_Q30974.raw	HC	3
L:\MaCO\MaCO_Raw_QE\MEGA URINE\soumission\190726_LFQ-Ctrl_n1-4_MaCO_Sain_SaST_1_Q30987.raw	HC	1
L:\MaCO\MaCO_Raw_QE\MEGA URINE\soumission\190726_LFQ-Ctrl_n1-4_MaCO_Sain_SaST_2_Q30988.raw	HC	2
L:\MaCO\MaCO_Raw_QE\MEGA URINE\soumission\190726_LFQ-Ctrl_n1-4_MaCO_Sain_SaST_3_Q30989.raw	HC	3
L:\MaCO\MaCO_Raw_QE\MEGA URINE\soumission\190726_LFQ-Ctrl_n1-4_MaCO_Sain_ToCH_1_Q30960.raw	HC	1
L:\MaCO\MaCO_Raw_QE\MEGA URINE\soumission\190726_LFQ-Ctrl_n1-4_MaCO_Sain_ToCH_2_Q30961.raw	HC	2
L:\MaCO\MaCO_Raw_QE\MEGA URINE\soumission\190726_LFQ-Ctrl_n1-4_MaCO_Sain_ToCH_3_Q30962.raw	HC	3
L:\MaCO\MaCO_Raw_QE\MEGA URINE\soumission\190927_LFQ-Lith-Cys_n1-3_MaCO_Cys_DS_LFQ1_Q31224.raw	Cys0	1
L:\MaCO\MaCO_Raw_QE\MEGA URINE\soumission\190927_LFQ-Lith-Cys_n1-3_MaCO_Cys_DS_LFQ2_Q31225.raw	Cys0	2
L:\MaCO\MaCO_Raw_QE\MEGA URINE\soumission\190927_LFQ-Lith-Cys_n1-3_MaCO_Cys_DS_LFQ3_Q31226.raw	Cys0	3
L:\MaCO\MaCO_Raw_QE\MEGA URINE\soumission\190927_LFQ-Lith-Cys_n1-3_MaCO_Cys_DeOP1_LFQ1_Q31236.raw	Cys0	1
L:\MaCO\MaCO_Raw_QE\MEGA URINE\soumission\190927_LFQ-Lith-Cys_n1-3_MaCO_Cys_DeOP1_LFQ2_Q31237.raw	Cys0	2
L:\MaCO\MaCO_Raw_QE\MEGA URINE\soumission\190927_LFQ-Lith-Cys_n1-3_MaCO_Cys_DeOP1_LFQ3_Q31238.raw	Cys0	3
L:\MaCO\MaCO_Raw_QE\MEGA URINE\soumission\190927_LFQ-Lith-Cys_n1-3_MaCO_Cys_DeOP2_LFQ1_Q31257.raw	Cys1	1
L:\MaCO\MaCO_Raw_QE\MEGA URINE\soumission\190927_LFQ-Lith-Cys_n1-3_MaCO_Cys_DeOP2_LFQ2_Q31258.raw	Cys1	2
L:\MaCO\MaCO_Raw_QE\MEGA URINE\soumission\190927_LFQ-Lith-Cys_n1-3_MaCO_Cys_DeOP2_LFQ3_Q31259.raw	Cys1	3
L:\MaCO\MaCO_Raw_QE\MEGA URINE\soumission\190927_LFQ-Lith-Cys_n1-3_MaCO_Cys_KrSO_LFQ1_Q31245.raw	Cys0	1
L:\MaCO\MaCO_Raw_QE\MEGA URINE\soumission\190927_LFQ-Lith-Cys_n1-3_MaCO_Cys_KrSO_LFQ2_Q31246.raw	Cys0	2
L:\MaCO\MaCO_Raw_QE\MEGA URINE\soumission\190927_LFQ-Lith-Cys_n1-3_MaCO_Cys_KrSO_LFQ3_Q31247.raw	Cys0	3
L:\MaCO\MaCO_Raw_QE\MEGA URINE\soumission\190927_LFQ-Lith-Cys_n1-3_MaCO_Cys_MM1_LFQ1_Q31230.raw	Cys0	1
L:\MaCO\MaCO_Raw_QE\MEGA URINE\soumission\190927_LFQ-Lith-Cys_n1-3_MaCO_Cys_MM1_LFQ2_Q31231.raw	Cys0	2
L:\MaCO\MaCO_Raw_QE\MEGA URINE\soumission\190927_LFQ-Lith-Cys_n1-3_MaCO_Cys_MM1_LFQ3_Q31232.raw	Cys0	3
L:\MaCO\MaCO_Raw_QE\MEGA URINE\soumission\190927_LFQ-Lith-Cys_n1-3_MaCO_Cys_MM2_LFQ1_Q31254.raw	Cys1	1
L:\MaCO\MaCO_Raw_QE\MEGA URINE\soumission\190927_LFQ-Lith-Cys_n1-3_MaCO_Cys_MM2_LFQ2_Q31255.raw	Cys1	2
L:\MaCO\MaCO_Raw_QE\MEGA URINE\soumission\190927_LFQ-Lith-Cys_n1-3_MaCO_Cys_MM2_LFQ3_Q31256.raw	Cys1	3
L:\MaCO\MaCO_Raw_QE\MEGA URINE\soumission\190927_LFQ-Lith-Cys_n1-3_MaCO_Cys_PaSE_LFQ1_Q31239.raw	Cys0	1
L:\MaCO\MaCO_Raw_QE\MEGA URINE\soumission\190927_LFQ-Lith-Cys_n1-3_MaCO_Cys_PaSE_LFQ2_Q31240.raw	Cys0	2
L:\MaCO\MaCO_Raw_QE\MEGA URINE\soumission\190927_LFQ-Lith-Cys_n1-3_MaCO_Cys_PaSE_LFQ3_Q31241.raw	Cys0	3
L:\MaCO\MaCO_Raw_QE\MEGA URINE\soumission\190927_LFQ-Lith-Cys_n1-3_MaCO_Cys_PaSe2_LFQ1_Q31269.raw	Cys1	1
L:\MaCO\MaCO_Raw_QE\MEGA URINE\soumission\190927_LFQ-Lith-Cys_n1-3_MaCO_Cys_PaSe2_LFQ2_Q31270.raw	Cys1	2
L:\MaCO\MaCO_Raw_QE\MEGA URINE\soumission\190927_LFQ-Lith-Cys_n1-3_MaCO_Cys_PaSe2_LFQ3_Q31271_191126154048.raw	Cys1	3
L:\MaCO\MaCO_Raw_QE\MEGA URINE\soumission\190927_LFQ-Lith-Cys_n1-3_MaCO_Cys_PoAv1_LFQ1_Q31251.raw	Cys0	1
L:\MaCO\MaCO_Raw_QE\MEGA URINE\soumission\190927_LFQ-Lith-Cys_n1-3_MaCO_Cys_PoAv1_LFQ2_Q31252.raw	Cys0	2
L:\MaCO\MaCO_Raw_QE\MEGA URINE\soumission\190927_LFQ-Lith-Cys_n1-3_MaCO_Cys_PoAv1_LFQ3_Q31253.raw	Cys0	3
L:\MaCO\MaCO_Raw_QE\MEGA URINE\soumission\190927_LFQ-Lith-Cys_n1-3_MaCO_Cys_PoAv2_LFQ1_Q31260.raw	Cys1	1
L:\MaCO\MaCO_Raw_QE\MEGA URINE\soumission\190927_LFQ-Lith-Cys_n1-3_MaCO_Cys_PoAv2_LFQ2_Q31261.raw	Cys1	2
L:\MaCO\MaCO_Raw_QE\MEGA URINE\soumission\190927_LFQ-Lith-Cys_n1-3_MaCO_Cys_PoAv2_LFQ3_Q31262.raw	Cys1	3
L:\MaCO\MaCO_Raw_QE\MEGA URINE\soumission\190927_LFQ-Lith-Cys_n1-3_MaCO_Cys_TK_LFQ1_Q31233_191113123121.raw	Cys0	1
L:\MaCO\MaCO_Raw_QE\MEGA URINE\soumission\190927_LFQ-Lith-Cys_n1-3_MaCO_Cys_TK_LFQ2_Q31234.raw	Cys0	2
L:\MaCO\MaCO_Raw_QE\MEGA URINE\soumission\190927_LFQ-Lith-Cys_n1-3_MaCO_Cys_TK_LFQ3_Q31235_191114173911.raw	Cys0	3
L:\MaCO\MaCO_Raw_QE\MEGA URINE\soumission\190927_LFQ-Lith-Cys_n1-3_MaCO_Lith_IsMA_LFQ1_Q31215.raw	lith	1
L:\MaCO\MaCO_Raw_QE\MEGA URINE\soumission\190927_LFQ-Lith-Cys_n1-3_MaCO_Lith_IsMA_LFQ2_Q31216.raw	lith	2
L:\MaCO\MaCO_Raw_QE\MEGA URINE\soumission\190927_LFQ-Lith-Cys_n1-3_MaCO_Lith_IsMA_LFQ3_Q31217.raw	lith	3
L:\MaCO\MaCO_Raw_QE\MEGA URINE\soumission\190927_LFQ-Lith-Cys_n1-3_MaCO_Lith_NeMaLe_LFQ1_Q31218.raw	lith	1
L:\MaCO\MaCO_Raw_QE\MEGA URINE\soumission\190927_LFQ-Lith-Cys_n1-3_MaCO_Lith_NeMaLe_LFQ2_Q31219.raw	lith	2
L:\MaCO\MaCO_Raw_QE\MEGA URINE\soumission\190927_LFQ-Lith-Cys_n1-3_MaCO_Lith_NeMaLe_LFQ3_Q31220.raw	lith	3
L:\MaCO\MaCO_Raw_QE\MEGA URINE\soumission\20180220_MaCO_BN1_1_6914.raw	Cys0	1
L:\MaCO\MaCO_Raw_QE\MEGA URINE\soumission\20180220_MaCO_BN1_2_6915.raw	Cys0	2
L:\MaCO\MaCO_Raw_QE\MEGA URINE\soumission\20180220_MaCO_BN1_3_6916.raw	Cys0	3
L:\MaCO\MaCO_Raw_QE\MEGA URINE\soumission\20180220_MaCO_BN2_1_6932.raw	Cys1	1
L:\MaCO\MaCO_Raw_QE\MEGA URINE\soumission\20180220_MaCO_BN2_2_6933.raw	Cys1	2
L:\MaCO\MaCO_Raw_QE\MEGA URINE\soumission\20180220_MaCO_BN2_3_6934.raw	Cys1	3
L:\MaCO\MaCO_Raw_QE\MEGA URINE\soumission\20180220_MaCO_BSa1_1_6923.raw	Cys0	1
L:\MaCO\MaCO_Raw_QE\MEGA URINE\soumission\20180220_MaCO_BSa1_2_6924.raw	Cys0	2
L:\MaCO\MaCO_Raw_QE\MEGA URINE\soumission\20180220_MaCO_BSa1_3_6925.raw	Cys0	3
L:\MaCO\MaCO_Raw_QE\MEGA URINE\soumission\20180220_MaCO_BSa2_1_6941.raw	Cys1	1
L:\MaCO\MaCO_Raw_QE\MEGA URINE\soumission\20180220_MaCO_BSa2_2_6942.raw	Cys1	2
L:\MaCO\MaCO_Raw_QE\MEGA URINE\soumission\20180220_MaCO_BSa2_3_6943.raw	Cys1	3
L:\MaCO\MaCO_Raw_QE\MEGA URINE\soumission\20180220_MaCO_BSe1_1_6920_180225181306.raw	Cys0	1
L:\MaCO\MaCO_Raw_QE\MEGA URINE\soumission\20180220_MaCO_BSe1_2_6921.raw	Cys0	2
L:\MaCO\MaCO_Raw_QE\MEGA URINE\soumission\20180220_MaCO_BSe1_3_6922.raw	Cys0	3
L:\MaCO\MaCO_Raw_QE\MEGA URINE\soumission\20180220_MaCO_BSe2_1_6938.raw	Cys1	1
L:\MaCO\MaCO_Raw_QE\MEGA URINE\soumission\20180220_MaCO_BSe2_2_6939.raw	Cys1	2
L:\MaCO\MaCO_Raw_QE\MEGA URINE\soumission\20180220_MaCO_BSe2_3_6940.raw	Cys1	3
L:\MaCO\MaCO_Raw_QE\MEGA URINE\soumission\20180220_MaCO_GT1_1_6917.raw	Cys0	1
L:\MaCO\MaCO_Raw_QE\MEGA URINE\soumission\20180220_MaCO_GT1_2_6918_180221125155.raw	Cys0	2
L:\MaCO\MaCO_Raw_QE\MEGA URINE\soumission\20180220_MaCO_GT1_3_6919.raw	Cys0	3
L:\MaCO\MaCO_Raw_QE\MEGA URINE\soumission\20180220_MaCO_GT2_1_6935.raw	Cys1	1
L:\MaCO\MaCO_Raw_QE\MEGA URINE\soumission\20180220_MaCO_GT2_2_6936.raw	Cys1	2
L:\MaCO\MaCO_Raw_QE\MEGA URINE\soumission\20180220_MaCO_GT2_3_6937.raw	Cys1	3
L:\MaCO\MaCO_Raw_QE\MEGA URINE\soumission\20180220_MaCO_PC1_1_6929.raw	Cys0	1
L:\MaCO\MaCO_Raw_QE\MEGA URINE\soumission\20180220_MaCO_PC1_2_6930.raw	Cys0	2
L:\MaCO\MaCO_Raw_QE\MEGA URINE\soumission\20180220_MaCO_PC1_3_6931.raw	Cys0	3
L:\MaCO\MaCO_Raw_QE\MEGA URINE\soumission\20180220_MaCO_PC2_1_6947.raw	Cys1	1
L:\MaCO\MaCO_Raw_QE\MEGA URINE\soumission\20180220_MaCO_PC2_2_6948.raw	Cys1	2
L:\MaCO\MaCO_Raw_QE\MEGA URINE\soumission\20180220_MaCO_PC2_3_6949.raw	Cys1	3
L:\MaCO\MaCO_Raw_QE\MEGA URINE\soumission\20180220_MaCO_PJ1_1_6926 (2).raw	Cys0	1(duplicate)
L:\MaCO\MaCO_Raw_QE\MEGA URINE\soumission\20180220_MaCO_PJ1_1_6926.raw	Cys0	1
L:\MaCO\MaCO_Raw_QE\MEGA URINE\soumission\20180220_MaCO_PJ1_2_6927.raw	Cys0	2
L:\MaCO\MaCO_Raw_QE\MEGA URINE\soumission\20180220_MaCO_PJ1_3_6928.raw	Cys0	3
L:\MaCO\MaCO_Raw_QE\MEGA URINE\soumission\20180220_MaCO_PJ2_1_6944.raw	Cys1	1
L:\MaCO\MaCO_Raw_QE\MEGA URINE\soumission\20180220_MaCO_PJ2_2_6945.raw	Cys1	2
L:\MaCO\MaCO_Raw_QE\MEGA URINE\soumission\20180220_MaCO_PJ2_3_6946.raw	Cys1	3
L:\MaCO\MaCO_Raw_QE\MEGA URINE\soumission\20181217_MaCO_EM_1_8849.raw	lith	1
L:\MaCO\MaCO_Raw_QE\MEGA URINE\soumission\20181217_MaCO_EM_2_8850.raw	lith	2
L:\MaCO\MaCO_Raw_QE\MEGA URINE\soumission\20181217_MaCO_EM_3_8851.raw	lith	3
L:\MaCO\MaCO_Raw_QE\MEGA URINE\soumission\20181217_MaCO_ElRo_1_8843.raw	lith	1
L:\MaCO\MaCO_Raw_QE\MEGA URINE\soumission\20181217_MaCO_ElRo_2_8844.raw	lith	2
L:\MaCO\MaCO_Raw_QE\MEGA URINE\soumission\20181217_MaCO_ElRo_3_8845.raw	lith	3
L:\MaCO\MaCO_Raw_QE\MEGA URINE\soumission\20181217_MaCO_FLJM_1_8852.raw	lith	1
L:\MaCO\MaCO_Raw_QE\MEGA URINE\soumission\20181217_MaCO_FLJM_2_8853.raw	lith	2
L:\MaCO\MaCO_Raw_QE\MEGA URINE\soumission\20181217_MaCO_FLJM_3_8854.raw	lith	3
L:\MaCO\MaCO_Raw_QE\MEGA URINE\soumission\20181217_MaCO_LMO_1_8855.raw	lith	1
L:\MaCO\MaCO_Raw_QE\MEGA URINE\soumission\20181217_MaCO_LMO_2_8856.raw	lith	2
L:\MaCO\MaCO_Raw_QE\MEGA URINE\soumission\20181217_MaCO_LMO_3_8857.raw	lith	3
L:\MaCO\MaCO_Raw_QE\MEGA URINE\soumission\20181217_MaCO_LeVI_1_8867.raw	lith	1
L:\MaCO\MaCO_Raw_QE\MEGA URINE\soumission\20181217_MaCO_LeVI_2_8868.raw	lith	2
L:\MaCO\MaCO_Raw_QE\MEGA URINE\soumission\20181217_MaCO_LeVI_3_8869.raw	lith	3
L:\MaCO\MaCO_Raw_QE\MEGA URINE\soumission\20181217_MaCO_LiSO_1_8840.raw	lith	1
L:\MaCO\MaCO_Raw_QE\MEGA URINE\soumission\20181217_MaCO_LiSO_2_8841.raw	lith	2
L:\MaCO\MaCO_Raw_QE\MEGA URINE\soumission\20181217_MaCO_LiSO_3_8842.raw	lith	3
L:\MaCO\MaCO_Raw_QE\MEGA URINE\soumission\20181217_MaCO_RoRo_1_8864.raw	lith	1
L:\MaCO\MaCO_Raw_QE\MEGA URINE\soumission\20181217_MaCO_RoRo_2_8865.raw	lith	2
L:\MaCO\MaCO_Raw_QE\MEGA URINE\soumission\20181217_MaCO_RoRo_3_8866.raw	lith	3
L:\MaCO\MaCO_Raw_QE\MEGA URINE\soumission\20181217_MaCO_SG_1_8858.raw	lith	1
L:\MaCO\MaCO_Raw_QE\MEGA URINE\soumission\20181217_MaCO_SG_2_8859.raw	lith	2
L:\MaCO\MaCO_Raw_QE\MEGA URINE\soumission\20181217_MaCO_SG_3_8860.raw	lith	3
L:\MaCO\MaCO_Raw_QE\MEGA URINE\soumission\20181217_MaCO_SaIk_1_8846.raw	lith	1
L:\MaCO\MaCO_Raw_QE\MEGA URINE\soumission\20181217_MaCO_SaIk_2_8847.raw	lith	2
L:\MaCO\MaCO_Raw_QE\MEGA URINE\soumission\20181217_MaCO_SaIk_3_8848.raw	lith	3
L:\MaCO\MaCO_Raw_QE\MEGA URINE\soumission\20181221_MaCO_BTy1_1_8897.raw	Cys0	1
L:\MaCO\MaCO_Raw_QE\MEGA URINE\soumission\20181221_MaCO_BTy1_2_8898.raw	Cys0	2
L:\MaCO\MaCO_Raw_QE\MEGA URINE\soumission\20181221_MaCO_BTy1_3_8899.raw	Cys0	3
L:\MaCO\MaCO_Raw_QE\MEGA URINE\soumission\20181221_MaCO_BTy2_1_8912.raw	Cys1	1
L:\MaCO\MaCO_Raw_QE\MEGA URINE\soumission\20181221_MaCO_BTy2_2_8913.raw	Cys1	2
L:\MaCO\MaCO_Raw_QE\MEGA URINE\soumission\20181221_MaCO_BTy2_3_8914.raw	Cys1	3
L:\MaCO\MaCO_Raw_QE\MEGA URINE\soumission\20181221_MaCO_HJ1_1_8903.raw	Cys0	1
L:\MaCO\MaCO_Raw_QE\MEGA URINE\soumission\20181221_MaCO_HJ1_2_8904.raw	Cys0	2
L:\MaCO\MaCO_Raw_QE\MEGA URINE\soumission\20181221_MaCO_HJ1_3_8905.raw	Cys0	3
L:\MaCO\MaCO_Raw_QE\MEGA URINE\soumission\20181221_MaCO_MD1_1_8900.raw	Cys0	1
L:\MaCO\MaCO_Raw_QE\MEGA URINE\soumission\20181221_MaCO_MD1_2_8901.raw	Cys0	2
L:\MaCO\MaCO_Raw_QE\MEGA URINE\soumission\20181221_MaCO_MD1_3_8902.raw	Cys0	3
L:\MaCO\MaCO_Raw_QE\MEGA URINE\soumission\20181221_MaCO_MD2_1_8915.raw	Cys1	1
L:\MaCO\MaCO_Raw_QE\MEGA URINE\soumission\20181221_MaCO_MD2_2_8916.raw	Cys1	2
L:\MaCO\MaCO_Raw_QE\MEGA URINE\soumission\20181221_MaCO_MD2_3_8917.raw	Cys1	3
L:\MaCO\MaCO_Raw_QE\MEGA URINE\soumission\20181221_MaCO_TCa_1_8906.raw	Cys0	1
L:\MaCO\MaCO_Raw_QE\MEGA URINE\soumission\20181221_MaCO_TCa_2_8907.raw	Cys0	2
L:\MaCO\MaCO_Raw_QE\MEGA URINE\soumission\20181221_MaCO_TCa_3_8908.raw	Cys0	3
L:\MaCO\MaCO_Raw_QE\MEGA URINE\soumission\20181221_MaCO_TCb_1_8921.raw	Cys1	1
L:\MaCO\MaCO_Raw_QE\MEGA URINE\soumission\20181221_MaCO_TCb_2_8922.raw	Cys1	2
L:\MaCO\MaCO_Raw_QE\MEGA URINE\soumission\20181221_MaCO_TCb_3_8923.raw	Cys1	3
